# Supplementary material for: Measuring local depletion of terrestrial game vertebrates by central-place hunters in rural Amazonia
Source: PLoS One. 2017 Oct 17;12(10):e0186653. doi: 10.1371/journal.pone.0186653 (PMC5645145; doi:10.1371/journal.pone.0186653)
Supplement: S2 File — (XLSX) [file pone.0186653.s002.xlsx]

## Sheet: residence
Community_code_interviews	region_code	respondent_grp_code	residence_1	residence_2	residence_3	residence_4	residence_5	Number of years resident in the community. Multiple respondents
2	1	2	26
3	1	5	1.5	7	3
5	1	6	20	20	20	20	20
7	1	9	42
8	1	10	35
9	1	11	38
10	1	12	22
11	1	13	38	39
11	1	14	22	23
12	1	15	30
13	1	16	15
14	1	17	3
22	1	23	20	19	20
25	1	25	10
31	1	28	42
32	1	29	18
37	1	34	27	10	30
38	1	35	30	22
39	1	36	5
39	1	37	71
41	1	38	30	2
46	1	39	30
46	1	40	6	6	6
51	1	45	12	12	12
54	1	46	5
57	1	48	17
58	1	49	20
59	1	50	52
1	2	51	26
4	2	52	30	6
6	2	53	6
15	2	54	22
17	2	55	12	3	10	10
18	2	56	31
18	2	57	41
21	2	58	45
23	2	59	20
24	2	60	9
26	2	61	35
28	2	62	4	4	4
29	2	63	30
33	2	64	37
40	2	65	28
42	2	66	24
43	2	67	24
44	2	68	16
45	2	69	15	14	0
47	2	70	1	20
50	2	71	9	8	8	3
52	2	72	38
53	2	73	48
55	2	74	12

## Sheet: frequency_forest
Community_code_interviews	region_code	respondent_grp_code	frequency_forest	frequency of entering the forest
3	1	5	monthly
5	1	6	weekly
8	1	10	monthly
11	1	13	weekly
11	1	14	weekly
22	1	23	daily
37	1	34	weekly
38	1	35	yearly
39	1	37	yearly
41	1	38	weekly
46	1	40	weekly
51	1	45	daily
54	1	46	yearly
57	1	48	weekly
1	2	51	weekly
4	2	52	weekly
6	2	53	daily
15	2	54	weekly/monthly
17	2	55	weekly
18	2	56	monthly
21	2	58	monthly
23	2	59	weekly
24	2	60	weekly
26	2	61	weekly
28	2	62	weekly
29	2	63	weekly
33	2	64	monthly
40	2	65	daily
42	2	66	yearly
43	2	67	weekly
44	2	68	yearly
45	2	69	weekly/monthly
47	2	70	monthly
50	2	71	weekly
52	2	72	weekly
53	2	73	weekly
55	2	74	weekly

## Sheet: protein
region_code	Community_code_interviews	respondent_grp_code	meat_vs_fish	important source of dietary protein
1	49	42	fish
1	49	43	fish
1	35	32	fish
1	2	1	fish
1	36	33	fish
1	16	18	fish
1	20	21	fish
1	22	24	fish
1	48	41	fish
1	5	8	fish
1	5	7	fish
1	3	4	fish
1	3	3	fish
1	27	26	meat
1	34	30	meat
1	49	44	fish
1	30	27	fish
1	22	22	fish
1	19	19	fish
1	19	20	fish
1	39	36	equal
1	25	25	fish
1	56	47	fish
1	59	50	fish
1	7	9	fish
1	58	49	fish
1	31	28	fish
1	32	29	fish
1	14	17	fish
1	2	2	fish
1	12	15	fish
1	10	12	meat
1	13	16	fish
1	9	11	fish
1	46	39	fish
1	11	14	fish
1	11	13	fish
1	37	34	fish
1	39	37	equal
1	22	23	fish
1	5	6	fish
1	38	35	fish
1	3	5	fish
1	57	48	fish
1	8	10	fish
1	41	38	fish
1	46	40	fish
1	51	45	fish
1	54	46	fish
2	52	72	meat
2	18	56	fish
2	26	61	fish
2	24	60	fish
2	47	70	fish
2	55	74	fish
2	18	57	fish
2	23	59	fish
2	42	66	fish
2	53	73	fish
2	43	67	fish
2	28	62	fish
2	33	64	fish
2	15	54	fish
2	1	51	fish
2	29	63	fish
2	17	55	fish
2	4	52	fish
2	50	71	fish
2	44	68	fish
2	40	65	fish
2	21	58	fish
2	6	53	equal

## Sheet: livelihood
region_code	Community_code_interviews	respondent_grp_code	livelihood_1	livelihood_2	livelihood_3	livelihood_4	livelihood_5	ranked livelihoods
1	36	33	agriculture	fishing
1	16	18	agriculture	fishing	wage labour	extractivism
1	20	21	agriculture	welfare
1	22	24	fishing	agriculture
1	48	41	fishing	agriculture
1	5	8	agriculture	hunting	fishing
1	5	7	agriculture	fishing	hunting	extractivism	livestock
1	3	4	agriculture	extractivism	welfare	wood
1	3	3	agriculture	welfare	fishing	hunting
1	27	26	welfare	hunting
1	34	30	agriculture	extractivism
1	49	44	agriculture	extractivism	fishing	wage labour
1	30	27	agriculture	wood
1	22	22	agriculture	fishing
1	19	19	welfare	extractivism	agriculture	fishing	hunting
1	19	20	agriculture	welfare	fishing
1	39	36	agriculture	welfare	fishing	wage labour
1	25	25	agriculture	fishing
1	56	47	fishing	welfare	extractivism
1	59	50	fishing	welfare	extractivism	agriculture
1	7	9	fishing	agriculture	extractivism
1	58	49	fishing	agriculture	extractivism
1	31	28	agriculture	extractivism	fishing	welfare
1	32	29	agriculture	welfare	fishing	extractivism	wage labour
1	14	17	extractivism	fishing	agriculture	welfare	hunting
1	2	2	agriculture	fishing	extractivism	welfare
1	12	15	agriculture	extractivism	hunting	fishing
1	10	12	wage labour
1	13	16	agriculture	extractivism	wage labour	welfare
1	9	11	agriculture	fishing	hunting	welfare	wage labour
1	46	39	agriculture	extractivism	welfare	fishing	hunting
1	11	14	agriculture	fishing	wage labour	welfare	fishing
1	11	13	agriculture	fishing	wage labour	wood	welfare
1	37	34	agriculture	extractivism	fishing	welfare
1	39	37	agriculture	extractivism	fishing	hunting
1	22	23	agriculture	welfare	extractivism	fishing	hunting
1	5	6	agriculture	welfare
1	38	35	agriculture	fishing
1	3	5	agriculture	welfare	extractivism
1	57	48	agriculture	extractivism	welfare
1	8	10	agriculture	fishing
1	41	38	extractivism	welfare	fishing	agriculture
1	46	40	welfare	extractivism	agriculture
1	51	45	agriculture	welfare	extractivism
1	54	46	agriculture	extractivism	fishing
2	52	72	extractivism	wood	agriculture	welfare
2	18	56	agriculture	wage labour
2	26	61	agriculture	extractivism
2	24	60	agriculture
2	47	70	agriculture	fishing
2	55	74	agriculture	wage labour
2	18	57	agriculture	wage labour
2	23	59	agriculture	wage labour
2	42	66	agriculture	wood
2	53	73	welfare	agriculture
2	43	67	agriculture	wage labour
2	28	62	agriculture	livestock
2	33	64	fishing	agriculture
2	15	54	wage labour	agriculture
2	1	51	agriculture	welfare	livestock
2	29	63	agriculture	livestock	wood
2	17	55	agriculture	wood	hunting	fishing	extractivism
2	4	52	agriculture	wage labour	welfare	wood
2	50	71	agriculture	livestock	wood
2	44	68	agriculture	extractivism	fishing
2	40	65	agriculture	livestock
2	21	58	agriculture	welfare
2	6	53	agriculture	welfare	extractivism

## Sheet: encounter_distance
region_code	community_code_interviews	respondent_grp_code	species	encounter_distance_m	community_households	urban_index	transport distance to encounter
1	2	1	Alouatta spp	667	13	14.0349
1	2	1	Ateles spp	6000	13	14.0349
1	2	1	Chelonoidis spp	1000	13	14.0349
1	2	1	Cuniculus paca	667	13	14.0349
1	2	1	Lagothrix spp	6000	13	14.0349
1	2	1	Mazama americana	667	13	14.0349
1	2	1	Mitu Crax spp	1333	13	14.0349
1	2	1	Panthera onca	833	13	14.0349
1	2	1	Pecari tajacu	2000	13	14.0349
1	2	1	Priodontes maximus	3000	13	14.0349
1	2	1	Tapirus terrestris	8000	13	14.0349
1	2	1	Tinamus spp	333	13	14.0349
1	2	2	Alouatta spp	500	13	14.0349
1	2	2	Ateles spp	2000	13	14.0349
1	2	2	Chelonoidis spp	1667	13	14.0349
1	2	2	Cuniculus paca	1167	13	14.0349
1	2	2	Lagothrix spp	2667	13	14.0349
1	2	2	Mazama americana	1000	13	14.0349
1	2	2	Mazama nemorivaga	2333	13	14.0349
1	2	2	Mitu Crax spp	1000	13	14.0349
1	2	2	Panthera onca	1667	13	14.0349
1	2	2	Pecari tajacu	2833	13	14.0349
1	2	2	Priodontes maximus	1667	13	14.0349
1	2	2	Puma concolor	1667	13	14.0349
1	2	2	Tapirus terrestris	2000	13	14.0349
1	2	2	Tayassu pecari	16000	13	14.0349
1	2	2	Tinamus spp	833	13	14.0349
1	3	3	Alouatta spp	2000	19	15.2225
1	3	3	Ateles spp	6000	19	15.2225
1	3	3	Chelonoidis spp	4000	19	15.2225
1	3	3	Cuniculus paca	500	19	15.2225
1	3	3	Lagothrix spp	8000	19	15.2225
1	3	3	Mazama americana	4000	19	15.2225
1	3	3	Mazama nemorivaga	1000	19	15.2225
1	3	3	Mitu Crax spp	833	19	15.2225
1	3	3	Panthera onca	667	19	15.2225
1	3	3	Pecari tajacu	12000	19	15.2225
1	3	3	Tapirus terrestris	667	19	15.2225
1	3	3	Tayassu pecari	8000	19	15.2225
1	3	3	Tinamus spp	500	19	15.2225
1	3	4	Alouatta spp	1333	19	15.2225
1	3	4	Ateles spp	3000	19	15.2225
1	3	4	Chelonoidis spp	4000	19	15.2225
1	3	4	Cuniculus paca	333	19	15.2225
1	3	4	Lagothrix spp	3000	19	15.2225
1	3	4	Mazama americana	200	19	15.2225
1	3	4	Mazama nemorivaga	2333	19	15.2225
1	3	4	Mitu Crax spp	1167	19	15.2225
1	3	4	Panthera onca	200	19	15.2225
1	3	4	Pecari tajacu	2000	19	15.2225
1	3	4	Puma concolor	2333	19	15.2225
1	3	4	Tapirus terrestris	4000	19	15.2225
1	3	4	Tayassu pecari	333	19	15.2225
1	3	4	Tinamus spp	1000	19	15.2225
1	3	5	Alouatta spp	1283	19	15.2225
1	3	5	Ateles spp	5000	19	15.2225
1	3	5	Chelonoidis spp	2625	19	15.2225
1	3	5	Cuniculus paca	133	19	15.2225
1	3	5	Lagothrix spp	6000	19	15.2225
1	3	5	Mazama americana	333	19	15.2225
1	3	5	Mazama nemorivaga	1000	19	15.2225
1	3	5	Mitu Crax spp	1167	19	15.2225
1	3	5	Myrmecophaga tridactyla	2000	19	15.2225
1	3	5	Panthera onca	2000	19	15.2225
1	3	5	Pecari tajacu	1000	19	15.2225
1	3	5	Puma concolor	1333	19	15.2225
1	3	5	Tapirus terrestris	1333	19	15.2225
1	3	5	Tayassu pecari	67	19	15.2225
1	3	5	Tinamus spp	1000	19	15.2225
1	5	6	Alouatta spp	4000	27	16.1939
1	5	6	Ateles spp	8000	27	16.1939
1	5	6	Chelonoidis spp	2000	27	16.1939
1	5	6	Cuniculus paca	333	27	16.1939
1	5	6	Lagothrix spp	2000	27	16.1939
1	5	6	Mazama americana	833	27	16.1939
1	5	6	Mazama nemorivaga	6000	27	16.1939
1	5	6	Mitu Crax spp	2000	27	16.1939
1	5	6	Myrmecophaga tridactyla	5167	27	16.1939
1	5	6	Panthera onca	2000	27	16.1939
1	5	6	Pecari tajacu	1167	27	16.1939
1	5	6	Priodontes maximus	1333	27	16.1939
1	5	6	Puma concolor	200	27	16.1939
1	5	6	Tapirus terrestris	6000	27	16.1939
1	5	6	Tayassu pecari	8000	27	16.1939
1	5	6	Tinamus spp	2000	27	16.1939
1	5	7	Alouatta spp	2000	27	16.1939
1	5	7	Ateles spp	2000	27	16.1939
1	5	7	Chelonoidis spp	2000	27	16.1939
1	5	7	Cuniculus paca	667	27	16.1939
1	5	7	Lagothrix spp	8000	27	16.1939
1	5	7	Mazama americana	333	27	16.1939
1	5	7	Mazama nemorivaga	2000	27	16.1939
1	5	7	Mitu Crax spp	2000	27	16.1939
1	5	7	Pecari tajacu	2000	27	16.1939
1	5	7	Tapirus terrestris	16000	27	16.1939
1	5	7	Tayassu pecari	18000	27	16.1939
1	5	7	Tinamus spp	133	27	16.1939
1	5	8	Alouatta spp	667	27	16.1939
1	5	8	Ateles spp	2000	27	16.1939
1	5	8	Chelonoidis spp	2000	27	16.1939
1	5	8	Lagothrix spp	4000	27	16.1939
1	5	8	Mitu Crax spp	2000	27	16.1939
1	5	8	Pecari tajacu	2000	27	16.1939
1	5	8	Tapirus terrestris	8000	27	16.1939
1	5	8	Tayassu pecari	8000	27	16.1939
1	5	8	Tinamus spp	133	27	16.1939
1	7	9	Alouatta spp	1333	2	3.5211
1	7	9	Ateles spp	2000	2	3.5211
1	7	9	Chelonoidis spp	6000	2	3.5211
1	7	9	Cuniculus paca	8000	2	3.5211
1	7	9	Lagothrix spp	12000	2	3.5211
1	7	9	Mazama americana	12000	2	3.5211
1	7	9	Mitu Crax spp	8000	2	3.5211
1	7	9	Panthera onca	2000	2	3.5211
1	7	9	Pecari tajacu	32000	2	3.5211
1	7	9	Priodontes maximus	12000	2	3.5211
1	7	9	Tapirus terrestris	32000	2	3.5211
1	7	9	Tayassu pecari	32000	2	3.5211
1	7	9	Tinamus spp	4000	2	3.5211
1	8	10	Alouatta spp	200	6	3.14492
1	8	10	Ateles spp	667	6	3.14492
1	8	10	Chelonoidis spp	667	6	3.14492
1	8	10	Cuniculus paca	667	6	3.14492
1	8	10	Lagothrix spp	24000	6	3.14492
1	8	10	Mazama americana	333	6	3.14492
1	8	10	Mazama nemorivaga	333	6	3.14492
1	8	10	Mitu Crax spp	833	6	3.14492
1	8	10	Myrmecophaga tridactyla	1000	6	3.14492
1	8	10	Panthera onca	333	6	3.14492
1	8	10	Pecari tajacu	333	6	3.14492
1	8	10	Priodontes maximus	667	6	3.14492
1	8	10	Puma concolor	333	6	3.14492
1	8	10	Tapirus terrestris	12000	6	3.14492
1	8	10	Tayassu pecari	12000	6	3.14492
1	8	10	Tinamus spp	133	6	3.14492
1	9	11	Alouatta spp	8000	172	226.18
1	9	11	Ateles spp	32000	172	226.18
1	9	11	Chelonoidis spp	4000	172	226.18
1	9	11	Cuniculus paca	8000	172	226.18
1	9	11	Lagothrix spp	32000	172	226.18
1	9	11	Mazama americana	6000	172	226.18
1	9	11	Mazama nemorivaga	6000	172	226.18
1	9	11	Mitu Crax spp	16000	172	226.18
1	9	11	Panthera onca	12000	172	226.18
1	9	11	Pecari tajacu	16000	172	226.18
1	9	11	Priodontes maximus	4000	172	226.18
1	9	11	Puma concolor	12000	172	226.18
1	9	11	Tapirus terrestris	16000	172	226.18
1	9	11	Tayassu pecari	16000	172	226.18
1	9	11	Tinamus spp	6000	172	226.18
1	10	12	Alouatta spp	6000	113	153.349
1	10	12	Ateles spp	24000	113	153.349
1	10	12	Chelonoidis spp	8000	113	153.349
1	10	12	Cuniculus paca	667	113	153.349
1	10	12	Lagothrix spp	20000	113	153.349
1	10	12	Mazama americana	12000	113	153.349
1	10	12	Mazama nemorivaga	12000	113	153.349
1	10	12	Mitu Crax spp	4000	113	153.349
1	10	12	Pecari tajacu	8000	113	153.349
1	10	12	Priodontes maximus	8000	113	153.349
1	10	12	Tapirus terrestris	12000	113	153.349
1	10	12	Tayassu pecari	26000	113	153.349
1	10	12	Tinamus spp	8000	113	153.349
1	11	13	Alouatta spp	4000	80	76.2004
1	11	13	Ateles spp	18000	80	76.2004
1	11	13	Chelonoidis spp	8000	80	76.2004
1	11	13	Cuniculus paca	6000	80	76.2004
1	11	13	Lagothrix spp	20000	80	76.2004
1	11	13	Mazama americana	3333	80	76.2004
1	11	13	Mazama nemorivaga	4000	80	76.2004
1	11	13	Mitu Crax spp	2000	80	76.2004
1	11	13	Myrmecophaga tridactyla	6667	80	76.2004
1	11	13	Panthera onca	6000	80	76.2004
1	11	13	Pecari tajacu	14000	80	76.2004
1	11	13	Priodontes maximus	4000	80	76.2004
1	11	13	Puma concolor	8000	80	76.2004
1	11	13	Tayassu pecari	14000	80	76.2004
1	11	13	Tinamus spp	2000	80	76.2004
1	11	14	Alouatta spp	2000	80	76.2004
1	11	14	Ateles spp	4000	80	76.2004
1	11	14	Chelonoidis spp	12000	80	76.2004
1	11	14	Cuniculus paca	4000	80	76.2004
1	11	14	Lagothrix spp	4000	80	76.2004
1	11	14	Mazama americana	2000	80	76.2004
1	11	14	Mazama nemorivaga	2000	80	76.2004
1	11	14	Mitu Crax spp	8000	80	76.2004
1	11	14	Myrmecophaga tridactyla	2000	80	76.2004
1	11	14	Pecari tajacu	6000	80	76.2004
1	11	14	Tapirus terrestris	16000	80	76.2004
1	11	14	Tayassu pecari	6000	80	76.2004
1	11	14	Tinamus spp	30	80	76.2004
1	12	15	Alouatta spp	8000	4	40.5914
1	12	15	Chelonoidis spp	8000	4	40.5914
1	12	15	Cuniculus paca	1167	4	40.5914
1	12	15	Lagothrix spp	16000	4	40.5914
1	12	15	Mazama americana	4000	4	40.5914
1	12	15	Mazama nemorivaga	4000	4	40.5914
1	12	15	Mitu Crax spp	8000	4	40.5914
1	12	15	Pecari tajacu	12000	4	40.5914
1	12	15	Priodontes maximus	2000	4	40.5914
1	12	15	Tapirus terrestris	12000	4	40.5914
1	12	15	Tayassu pecari	7000	4	40.5914
1	12	15	Tinamus spp	4000	4	40.5914
1	13	16	Alouatta spp	32000	10	33.8006
1	13	16	Ateles spp	12000	10	33.8006
1	13	16	Cuniculus paca	2000	10	33.8006
1	13	16	Lagothrix spp	12000	10	33.8006
1	13	16	Mazama americana	12000	10	33.8006
1	13	16	Mazama nemorivaga	12000	10	33.8006
1	13	16	Mitu Crax spp	2000	10	33.8006
1	13	16	Panthera onca	32000	10	33.8006
1	13	16	Pecari tajacu	14000	10	33.8006
1	13	16	Puma concolor	32000	10	33.8006
1	13	16	Tayassu pecari	14000	10	33.8006
1	13	16	Tinamus spp	833	10	33.8006
1	14	17	Alouatta spp	333	7	2.842
1	14	17	Ateles spp	667	7	2.842
1	14	17	Chelonoidis spp	4000	7	2.842
1	14	17	Cuniculus paca	4000	7	2.842
1	14	17	Lagothrix spp	6000	7	2.842
1	14	17	Mazama americana	400	7	2.842
1	14	17	Mazama nemorivaga	8000	7	2.842
1	14	17	Mitu Crax spp	667	7	2.842
1	14	17	Panthera onca	4000	7	2.842
1	14	17	Pecari tajacu	8000	7	2.842
1	14	17	Priodontes maximus	4000	7	2.842
1	14	17	Puma concolor	12000	7	2.842
1	14	17	Tapirus terrestris	8000	7	2.842
1	14	17	Tayassu pecari	667	7	2.842
1	14	17	Tinamus spp	667	7	2.842
1	16	18	Alouatta spp	14000	2	15.0244
1	16	18	Ateles spp	14000	2	15.0244
1	16	18	Chelonoidis spp	1000	2	15.0244
1	16	18	Lagothrix spp	14000	2	15.0244
1	16	18	Mitu Crax spp	150	2	15.0244
1	16	18	Panthera onca	667	2	15.0244
1	16	18	Pecari tajacu	12000	2	15.0244
1	16	18	Priodontes maximus	667	2	15.0244
1	16	18	Puma concolor	667	2	15.0244
1	16	18	Tayassu pecari	14000	2	15.0244
1	16	18	Tinamus spp	200	2	15.0244
1	19	19	Alouatta spp	333	11	18.066
1	19	19	Ateles spp	4000	11	18.066
1	19	19	Chelonoidis spp	4000	11	18.066
1	19	19	Cuniculus paca	67	11	18.066
1	19	19	Lagothrix spp	6000	11	18.066
1	19	19	Mazama americana	333	11	18.066
1	19	19	Mazama nemorivaga	4000	11	18.066
1	19	19	Mitu Crax spp	333	11	18.066
1	19	19	Panthera onca	667	11	18.066
1	19	19	Pecari tajacu	2000	11	18.066
1	19	19	Priodontes maximus	4000	11	18.066
1	19	19	Puma concolor	667	11	18.066
1	19	19	Tapirus terrestris	2000	11	18.066
1	19	19	Tayassu pecari	20000	11	18.066
1	19	19	Tinamus spp	333	11	18.066
1	19	20	Alouatta spp	667	11	18.066
1	19	20	Ateles spp	6000	11	18.066
1	19	20	Chelonoidis spp	3000	11	18.066
1	19	20	Cuniculus paca	30	11	18.066
1	19	20	Lagothrix spp	6000	11	18.066
1	19	20	Mazama americana	35	11	18.066
1	19	20	Mazama nemorivaga	35	11	18.066
1	19	20	Mitu Crax spp	20	11	18.066
1	19	20	Panthera onca	333	11	18.066
1	19	20	Pecari tajacu	4000	11	18.066
1	19	20	Tapirus terrestris	4000	11	18.066
1	19	20	Tayassu pecari	67	11	18.066
1	19	20	Tinamus spp	1667	11	18.066
1	20	21	Alouatta spp	667	7	15.0843
1	20	21	Ateles spp	1000	7	15.0843
1	20	21	Lagothrix spp	1000	7	15.0843
1	20	21	Tapirus terrestris	32000	7	15.0843
1	20	21	Tayassu pecari	16000	7	15.0843
1	22	22	Alouatta spp	500	17	16.868
1	22	22	Ateles spp	4000	17	16.868
1	22	22	Chelonoidis spp	667	17	16.868
1	22	22	Cuniculus paca	1000	17	16.868
1	22	22	Lagothrix spp	1667	17	16.868
1	22	22	Mazama americana	2333	17	16.868
1	22	22	Mazama nemorivaga	2333	17	16.868
1	22	22	Mitu Crax spp	667	17	16.868
1	22	22	Panthera onca	667	17	16.868
1	22	22	Pecari tajacu	1333	17	16.868
1	22	22	Priodontes maximus	5000	17	16.868
1	22	22	Puma concolor	20000	17	16.868
1	22	22	Tapirus terrestris	12000	17	16.868
1	22	22	Tayassu pecari	2000	17	16.868
1	22	22	Tinamus spp	1167	17	16.868
1	22	23	Alouatta spp	200	17	16.868
1	22	23	Ateles spp	10000	17	16.868
1	22	23	Chelonoidis spp	4000	17	16.868
1	22	23	Cuniculus paca	2000	17	16.868
1	22	23	Lagothrix spp	10000	17	16.868
1	22	23	Mazama americana	1000	17	16.868
1	22	23	Mazama nemorivaga	10000	17	16.868
1	22	23	Mitu Crax spp	3000	17	16.868
1	22	23	Myrmecophaga tridactyla	200	17	16.868
1	22	23	Panthera onca	20	17	16.868
1	22	23	Pecari tajacu	2000	17	16.868
1	22	23	Priodontes maximus	8000	17	16.868
1	22	23	Puma concolor	1000	17	16.868
1	22	23	Tapirus terrestris	11500	17	16.868
1	22	23	Tayassu pecari	8500	17	16.868
1	22	23	Tinamus spp	2000	17	16.868
1	22	24	Alouatta spp	133	17	16.868
1	22	24	Ateles spp	12000	17	16.868
1	22	24	Chelonoidis spp	8000	17	16.868
1	22	24	Cuniculus paca	4000	17	16.868
1	22	24	Lagothrix spp	12000	17	16.868
1	22	24	Mazama americana	4000	17	16.868
1	22	24	Mazama nemorivaga	8000	17	16.868
1	22	24	Mitu Crax spp	4000	17	16.868
1	22	24	Panthera onca	4000	17	16.868
1	22	24	Pecari tajacu	4000	17	16.868
1	22	24	Priodontes maximus	4000	17	16.868
1	22	24	Puma concolor	4000	17	16.868
1	22	24	Tapirus terrestris	16000	17	16.868
1	22	24	Tayassu pecari	8000	17	16.868
1	22	24	Tinamus spp	4000	17	16.868
1	25	25	Alouatta spp	4000	3	3.27323
1	25	25	Ateles spp	4000	3	3.27323
1	25	25	Chelonoidis spp	2000	3	3.27323
1	25	25	Lagothrix spp	8000	3	3.27323
1	25	25	Mazama americana	6000	3	3.27323
1	25	25	Mitu Crax spp	2000	3	3.27323
1	25	25	Pecari tajacu	8000	3	3.27323
1	25	25	Priodontes maximus	8000	3	3.27323
1	25	25	Puma concolor	16000	3	3.27323
1	25	25	Tapirus terrestris	67	3	3.27323
1	25	25	Tayassu pecari	32000	3	3.27323
1	25	25	Tinamus spp	833	3	3.27323
1	27	26	Alouatta spp	1000	4	14.8886
1	27	26	Ateles spp	67	4	14.8886
1	27	26	Chelonoidis spp	4000	4	14.8886
1	27	26	Cuniculus paca	667	4	14.8886
1	27	26	Lagothrix spp	133	4	14.8886
1	27	26	Mazama americana	2000	4	14.8886
1	27	26	Mazama nemorivaga	2000	4	14.8886
1	27	26	Mitu Crax spp	2000	4	14.8886
1	27	26	Panthera onca	8000	4	14.8886
1	27	26	Pecari tajacu	333	4	14.8886
1	27	26	Priodontes maximus	667	4	14.8886
1	27	26	Puma concolor	8000	4	14.8886
1	27	26	Tapirus terrestris	16000	4	14.8886
1	27	26	Tayassu pecari	8000	4	14.8886
1	27	26	Tinamus spp	267	4	14.8886
1	30	27	Alouatta spp	6667	4	37.0842
1	30	27	Ateles spp	667	4	37.0842
1	30	27	Lagothrix spp	32000	4	37.0842
1	30	27	Mitu Crax spp	667	4	37.0842
1	30	27	Puma concolor	2000	4	37.0842
1	31	28	Alouatta spp	533	8	12.7239
1	31	28	Ateles spp	833	8	12.7239
1	31	28	Chelonoidis spp	1000	8	12.7239
1	31	28	Cuniculus paca	6000	8	12.7239
1	31	28	Lagothrix spp	24000	8	12.7239
1	31	28	Mazama americana	600	8	12.7239
1	31	28	Mazama nemorivaga	467	8	12.7239
1	31	28	Mitu Crax spp	833	8	12.7239
1	31	28	Panthera onca	150	8	12.7239
1	31	28	Pecari tajacu	24000	8	12.7239
1	31	28	Priodontes maximus	24000	8	12.7239
1	31	28	Puma concolor	8000	8	12.7239
1	31	28	Tapirus terrestris	24000	8	12.7239
1	31	28	Tayassu pecari	3500	8	12.7239
1	31	28	Tinamus spp	333	8	12.7239
1	32	29	Alouatta spp	667	13	2.75093
1	32	29	Ateles spp	1000	13	2.75093
1	32	29	Chelonoidis spp	500	13	2.75093
1	32	29	Cuniculus paca	1333	13	2.75093
1	32	29	Lagothrix spp	6667	13	2.75093
1	32	29	Mazama americana	667	13	2.75093
1	32	29	Mazama nemorivaga	6000	13	2.75093
1	32	29	Mitu Crax spp	2000	13	2.75093
1	32	29	Panthera onca	2000	13	2.75093
1	32	29	Pecari tajacu	6000	13	2.75093
1	32	29	Priodontes maximus	32000	13	2.75093
1	32	29	Puma concolor	2000	13	2.75093
1	32	29	Tapirus terrestris	667	13	2.75093
1	32	29	Tayassu pecari	16167	13	2.75093
1	32	29	Tinamus spp	200	13	2.75093
1	34	30	Alouatta spp	667	11	14.7266
1	34	30	Ateles spp	667	11	14.7266
1	34	30	Chelonoidis spp	2000	11	14.7266
1	34	30	Cuniculus paca	12000	11	14.7266
1	34	30	Mazama americana	1000	11	14.7266
1	34	30	Mazama nemorivaga	1500	11	14.7266
1	34	30	Mitu Crax spp	1333	11	14.7266
1	34	30	Pecari tajacu	12000	11	14.7266
1	34	30	Priodontes maximus	1000	11	14.7266
1	34	30	Tapirus terrestris	56000	11	14.7266
1	34	30	Tinamus spp	50	11	14.7266
1	35	32	Alouatta spp	667	6	14.889
1	35	32	Ateles spp	4000	6	14.889
1	35	32	Cuniculus paca	67	6	14.889
1	35	32	Lagothrix spp	12000	6	14.889
1	35	32	Mazama americana	67	6	14.889
1	35	32	Mazama nemorivaga	3000	6	14.889
1	35	32	Mitu Crax spp	67	6	14.889
1	35	32	Panthera onca	133	6	14.889
1	35	32	Pecari tajacu	333	6	14.889
1	35	32	Priodontes maximus	4000	6	14.889
1	35	32	Puma concolor	67	6	14.889
1	35	32	Tayassu pecari	333	6	14.889
1	35	32	Tinamus spp	200	6	14.889
1	36	33	Alouatta spp	100	10	14.7602
1	36	33	Ateles spp	200	10	14.7602
1	36	33	Chelonoidis spp	500	10	14.7602
1	36	33	Cuniculus paca	500	10	14.7602
1	36	33	Lagothrix spp	1000	10	14.7602
1	36	33	Mazama americana	400	10	14.7602
1	36	33	Mazama nemorivaga	1000	10	14.7602
1	36	33	Mitu Crax spp	75	10	14.7602
1	36	33	Panthera onca	15	10	14.7602
1	36	33	Pecari tajacu	1000	10	14.7602
1	36	33	Priodontes maximus	1000	10	14.7602
1	36	33	Puma concolor	15	10	14.7602
1	36	33	Tapirus terrestris	1000	10	14.7602
1	36	33	Tayassu pecari	25	10	14.7602
1	36	33	Tinamus spp	75	10	14.7602
1	37	34	Alouatta spp	2000	36	22.3794
1	37	34	Ateles spp	4000	36	22.3794
1	37	34	Chelonoidis spp	8000	36	22.3794
1	37	34	Cuniculus paca	1000	36	22.3794
1	37	34	Lagothrix spp	4000	36	22.3794
1	37	34	Mazama americana	133	36	22.3794
1	37	34	Mazama nemorivaga	8000	36	22.3794
1	37	34	Mitu Crax spp	2000	36	22.3794
1	37	34	Myrmecophaga tridactyla	667	36	22.3794
1	37	34	Panthera onca	4000	36	22.3794
1	37	34	Pecari tajacu	2000	36	22.3794
1	37	34	Priodontes maximus	1000	36	22.3794
1	37	34	Puma concolor	1000	36	22.3794
1	37	34	Tapirus terrestris	2667	36	22.3794
1	37	34	Tayassu pecari	2000	36	22.3794
1	37	34	Tinamus spp	2000	36	22.3794
1	38	35	Alouatta spp	13500	11	15.1404
1	38	35	Ateles spp	31500	11	15.1404
1	38	35	Chelonoidis spp	2625	11	15.1404
1	38	35	Cuniculus paca	667	11	15.1404
1	38	35	Lagothrix spp	32000	11	15.1404
1	38	35	Mazama americana	16000	11	15.1404
1	38	35	Mazama nemorivaga	72000	11	15.1404
1	38	35	Mitu Crax spp	9000	11	15.1404
1	38	35	Myrmecophaga tridactyla	14000	11	15.1404
1	38	35	Panthera onca	18000	11	15.1404
1	38	35	Pecari tajacu	667	11	15.1404
1	38	35	Priodontes maximus	14000	11	15.1404
1	38	35	Puma concolor	27000	11	15.1404
1	38	35	Tapirus terrestris	36000	11	15.1404
1	38	35	Tinamus spp	833	11	15.1404
1	39	36	Alouatta spp	2000	113	20.4047
1	39	36	Ateles spp	4000	113	20.4047
1	39	36	Chelonoidis spp	72000	113	20.4047
1	39	36	Cuniculus paca	1333	113	20.4047
1	39	36	Lagothrix spp	32000	113	20.4047
1	39	36	Mazama americana	333	113	20.4047
1	39	36	Mazama nemorivaga	4000	113	20.4047
1	39	36	Mitu Crax spp	2000	113	20.4047
1	39	36	Panthera onca	32000	113	20.4047
1	39	36	Pecari tajacu	12000	113	20.4047
1	39	36	Priodontes maximus	4000	113	20.4047
1	39	36	Puma concolor	46667	113	20.4047
1	39	36	Tapirus terrestris	8000	113	20.4047
1	39	36	Tinamus spp	2000	113	20.4047
1	39	37	Alouatta spp	667	113	20.4047
1	39	37	Ateles spp	2000	113	20.4047
1	39	37	Chelonoidis spp	3333	113	20.4047
1	39	37	Cuniculus paca	2000	113	20.4047
1	39	37	Lagothrix spp	16000	113	20.4047
1	39	37	Mazama americana	1667	113	20.4047
1	39	37	Mazama nemorivaga	5000	113	20.4047
1	39	37	Mitu Crax spp	2000	113	20.4047
1	39	37	Myrmecophaga tridactyla	8000	113	20.4047
1	39	37	Panthera onca	3000	113	20.4047
1	39	37	Pecari tajacu	2000	113	20.4047
1	39	37	Priodontes maximus	667	113	20.4047
1	39	37	Puma concolor	4000	113	20.4047
1	39	37	Tapirus terrestris	2667	113	20.4047
1	39	37	Tayassu pecari	12000	113	20.4047
1	39	37	Tinamus spp	200	113	20.4047
1	41	38	Alouatta spp	333	8	2.87969
1	41	38	Ateles spp	2444	8	2.87969
1	41	38	Chelonoidis spp	1000	8	2.87969
1	41	38	Lagothrix spp	18000	8	2.87969
1	41	38	Mazama americana	667	8	2.87969
1	41	38	Mazama nemorivaga	15667	8	2.87969
1	41	38	Mitu Crax spp	6000	8	2.87969
1	41	38	Myrmecophaga tridactyla	1167	8	2.87969
1	41	38	Panthera onca	133	8	2.87969
1	41	38	Pecari tajacu	18000	8	2.87969
1	41	38	Priodontes maximus	8000	8	2.87969
1	41	38	Puma concolor	1333	8	2.87969
1	41	38	Tapirus terrestris	18000	8	2.87969
1	41	38	Tayassu pecari	14000	8	2.87969
1	41	38	Tinamus spp	667	8	2.87969
1	46	39	Alouatta spp	333	14	2.99829
1	46	39	Ateles spp	1000	14	2.99829
1	46	39	Chelonoidis spp	48000	14	2.99829
1	46	39	Cuniculus paca	667	14	2.99829
1	46	39	Lagothrix spp	667	14	2.99829
1	46	39	Mazama americana	4000	14	2.99829
1	46	39	Mazama nemorivaga	1000	14	2.99829
1	46	39	Mitu Crax spp	667	14	2.99829
1	46	39	Panthera onca	2000	14	2.99829
1	46	39	Pecari tajacu	1000	14	2.99829
1	46	39	Priodontes maximus	333	14	2.99829
1	46	39	Puma concolor	8000	14	2.99829
1	46	39	Tapirus terrestris	4000	14	2.99829
1	46	39	Tayassu pecari	49000	14	2.99829
1	46	39	Tinamus spp	1000	14	2.99829
1	46	40	Alouatta spp	667	14	2.99829
1	46	40	Ateles spp	6000	14	2.99829
1	46	40	Chelonoidis spp	4000	14	2.99829
1	46	40	Cuniculus paca	233	14	2.99829
1	46	40	Lagothrix spp	6000	14	2.99829
1	46	40	Mazama americana	100	14	2.99829
1	46	40	Mazama nemorivaga	2000	14	2.99829
1	46	40	Mitu Crax spp	667	14	2.99829
1	46	40	Myrmecophaga tridactyla	2000	14	2.99829
1	46	40	Panthera onca	667	14	2.99829
1	46	40	Pecari tajacu	200	14	2.99829
1	46	40	Priodontes maximus	133	14	2.99829
1	46	40	Puma concolor	9000	14	2.99829
1	46	40	Tapirus terrestris	5000	14	2.99829
1	46	40	Tayassu pecari	1333	14	2.99829
1	46	40	Tinamus spp	200	14	2.99829
1	48	41	Alouatta spp	833	5	15.6239
1	48	41	Ateles spp	4000	5	15.6239
1	48	41	Chelonoidis spp	2000	5	15.6239
1	48	41	Cuniculus paca	6000	5	15.6239
1	48	41	Lagothrix spp	10000	5	15.6239
1	48	41	Mitu Crax spp	667	5	15.6239
1	48	41	Pecari tajacu	2000	5	15.6239
1	48	41	Puma concolor	667	5	15.6239
1	48	41	Tapirus terrestris	32000	5	15.6239
1	48	41	Tayassu pecari	18000	5	15.6239
1	48	41	Tinamus spp	1167	5	15.6239
1	49	42	Alouatta spp	667	25	13.6702
1	49	42	Ateles spp	2000	25	13.6702
1	49	42	Chelonoidis spp	1333	25	13.6702
1	49	42	Cuniculus paca	1667	25	13.6702
1	49	42	Lagothrix spp	12000	25	13.6702
1	49	42	Mazama americana	333	25	13.6702
1	49	42	Mazama nemorivaga	333	25	13.6702
1	49	42	Mitu Crax spp	1333	25	13.6702
1	49	42	Panthera onca	1333	25	13.6702
1	49	42	Pecari tajacu	2000	25	13.6702
1	49	42	Tapirus terrestris	4000	25	13.6702
1	49	42	Tayassu pecari	4000	25	13.6702
1	49	42	Tinamus spp	333	25	13.6702
1	49	43	Alouatta spp	100	25	13.6702
1	49	43	Ateles spp	1000	25	13.6702
1	49	43	Chelonoidis spp	500	25	13.6702
1	49	43	Cuniculus paca	300	25	13.6702
1	49	43	Lagothrix spp	5000	25	13.6702
1	49	43	Mazama americana	100	25	13.6702
1	49	43	Mazama nemorivaga	1000	25	13.6702
1	49	43	Mitu Crax spp	667	25	13.6702
1	49	43	Panthera onca	200	25	13.6702
1	49	43	Pecari tajacu	500	25	13.6702
1	49	43	Priodontes maximus	1500	25	13.6702
1	49	43	Puma concolor	200	25	13.6702
1	49	43	Tapirus terrestris	4000	25	13.6702
1	49	43	Tayassu pecari	4000	25	13.6702
1	49	43	Tinamus spp	100	25	13.6702
1	49	44	Alouatta spp	150	25	13.6702
1	49	44	Ateles spp	1500	25	13.6702
1	49	44	Chelonoidis spp	2000	25	13.6702
1	49	44	Cuniculus paca	750	25	13.6702
1	49	44	Lagothrix spp	3000	25	13.6702
1	49	44	Mazama americana	1750	25	13.6702
1	49	44	Mazama nemorivaga	3600	25	13.6702
1	49	44	Mitu Crax spp	750	25	13.6702
1	49	44	Panthera onca	2000	25	13.6702
1	49	44	Pecari tajacu	1750	25	13.6702
1	49	44	Priodontes maximus	300	25	13.6702
1	49	44	Tayassu pecari	3000	25	13.6702
1	49	44	Tinamus spp	200	25	13.6702
1	51	45	Alouatta spp	417	6	3.19883
1	51	45	Ateles spp	5000	6	3.19883
1	51	45	Chelonoidis spp	6250	6	3.19883
1	51	45	Mazama americana	1333	6	3.19883
1	51	45	Mazama nemorivaga	4000	6	3.19883
1	51	45	Mitu Crax spp	1000	6	3.19883
1	51	45	Myrmecophaga tridactyla	4000	6	3.19883
1	51	45	Panthera onca	4000	6	3.19883
1	51	45	Pecari tajacu	2250	6	3.19883
1	51	45	Priodontes maximus	4000	6	3.19883
1	51	45	Tapirus terrestris	5000	6	3.19883
1	51	45	Tayassu pecari	6000	6	3.19883
1	51	45	Tinamus spp	1200	6	3.19883
1	54	46	Alouatta spp	333	3	3.56637
1	54	46	Ateles spp	9000	3	3.56637
1	54	46	Lagothrix spp	4000	3	3.56637
1	54	46	Mazama americana	2000	3	3.56637
1	54	46	Mazama nemorivaga	833	3	3.56637
1	54	46	Mitu Crax spp	167	3	3.56637
1	54	46	Pecari tajacu	333	3	3.56637
1	54	46	Tapirus terrestris	500	3	3.56637
1	54	46	Tayassu pecari	8000	3	3.56637
1	54	46	Tinamus spp	233	3	3.56637
1	56	47	Alouatta spp	2000	5	3.33251
1	56	47	Ateles spp	1333	5	3.33251
1	56	47	Chelonoidis spp	4000	5	3.33251
1	56	47	Lagothrix spp	12000	5	3.33251
1	56	47	Mazama americana	4000	5	3.33251
1	56	47	Mitu Crax spp	8000	5	3.33251
1	56	47	Pecari tajacu	16000	5	3.33251
1	56	47	Tapirus terrestris	14000	5	3.33251
1	56	47	Tayassu pecari	4000	5	3.33251
1	56	47	Tinamus spp	2000	5	3.33251
1	57	48	Alouatta spp	333	10	3.11773
1	57	48	Ateles spp	667	10	3.11773
1	57	48	Chelonoidis spp	667	10	3.11773
1	57	48	Cuniculus paca	2000	10	3.11773
1	57	48	Lagothrix spp	7000	10	3.11773
1	57	48	Mazama americana	2000	10	3.11773
1	57	48	Mazama nemorivaga	2000	10	3.11773
1	57	48	Mitu Crax spp	333	10	3.11773
1	57	48	Myrmecophaga tridactyla	833	10	3.11773
1	57	48	Panthera onca	833	10	3.11773
1	57	48	Pecari tajacu	6750	10	3.11773
1	57	48	Puma concolor	833	10	3.11773
1	57	48	Tapirus terrestris	9500	10	3.11773
1	57	48	Tinamus spp	1333	10	3.11773
1	58	49	Alouatta spp	1333	12	3.32796
1	58	49	Ateles spp	1000	12	3.32796
1	58	49	Cuniculus paca	133	12	3.32796
1	58	49	Mazama americana	2000	12	3.32796
1	58	49	Mazama nemorivaga	2000	12	3.32796
1	58	49	Mitu Crax spp	133	12	3.32796
1	58	49	Pecari tajacu	667	12	3.32796
1	58	49	Tapirus terrestris	8000	12	3.32796
1	58	49	Tayassu pecari	3500	12	3.32796
1	58	49	Tinamus spp	333	12	3.32796
1	59	50	Alouatta spp	667	9	3.36074
1	59	50	Ateles spp	1333	9	3.36074
1	59	50	Chelonoidis spp	2333	9	3.36074
1	59	50	Cuniculus paca	2000	9	3.36074
1	59	50	Lagothrix spp	6000	9	3.36074
1	59	50	Mazama americana	5000	9	3.36074
1	59	50	Mazama nemorivaga	6000	9	3.36074
1	59	50	Mitu Crax spp	2000	9	3.36074
1	59	50	Pecari tajacu	4000	9	3.36074
1	59	50	Priodontes maximus	8000	9	3.36074
1	59	50	Tapirus terrestris	1167	9	3.36074
1	59	50	Tayassu pecari	3000	9	3.36074
1	59	50	Tinamus spp	1667	9	3.36074
2	1	51	Alouatta spp	1333	5	5.99861
2	1	51	Ateles spp	1333	5	5.99861
2	1	51	Chelonoidis spp	4000	5	5.99861
2	1	51	Cuniculus paca	1000	5	5.99861
2	1	51	Mitu Crax spp	333	5	5.99861
2	1	51	Panthera onca	2000	5	5.99861
2	1	51	Pecari tajacu	667	5	5.99861
2	1	51	Puma concolor	667	5	5.99861
2	1	51	Tapirus terrestris	1333	5	5.99861
2	1	51	Tayassu pecari	6000	5	5.99861
2	1	51	Tinamus spp	1333	5	5.99861
2	4	52	Alouatta spp	667	7	4.7325
2	4	52	Ateles spp	9000	7	4.7325
2	4	52	Chelonoidis spp	667	7	4.7325
2	4	52	Cuniculus paca	67	7	4.7325
2	4	52	Mazama americana	833	7	4.7325
2	4	52	Mazama nemorivaga	1667	7	4.7325
2	4	52	Mitu Crax spp	167	7	4.7325
2	4	52	Myrmecophaga tridactyla	1500	7	4.7325
2	4	52	Panthera onca	1000	7	4.7325
2	4	52	Pecari tajacu	667	7	4.7325
2	4	52	Priodontes maximus	417	7	4.7325
2	4	52	Puma concolor	4000	7	4.7325
2	4	52	Tapirus terrestris	1667	7	4.7325
2	4	52	Tinamus spp	67	7	4.7325
2	6	53	Alouatta spp	675	15	6.19813
2	6	53	Ateles spp	9000	15	6.19813
2	6	53	Chelonoidis spp	6000	15	6.19813
2	6	53	Cuniculus paca	133	15	6.19813
2	6	53	Mazama americana	2800	15	6.19813
2	6	53	Mazama nemorivaga	500	15	6.19813
2	6	53	Mitu Crax spp	333	15	6.19813
2	6	53	Myrmecophaga tridactyla	4000	15	6.19813
2	6	53	Panthera onca	133	15	6.19813
2	6	53	Pecari tajacu	4000	15	6.19813
2	6	53	Priodontes maximus	4500	15	6.19813
2	6	53	Puma concolor	200	15	6.19813
2	6	53	Tapirus terrestris	300	15	6.19813
2	6	53	Tayassu pecari	3000	15	6.19813
2	6	53	Tinamus spp	2667	15	6.19813
2	15	54	Alouatta spp	67	4	6.56856
2	15	54	Ateles spp	4000	4	6.56856
2	15	54	Chelonoidis spp	4500	4	6.56856
2	15	54	Cuniculus paca	500	4	6.56856
2	15	54	Mazama americana	4000	4	6.56856
2	15	54	Mazama nemorivaga	5000	4	6.56856
2	15	54	Mitu Crax spp	4000	4	6.56856
2	15	54	Myrmecophaga tridactyla	1333	4	6.56856
2	15	54	Pecari tajacu	1000	4	6.56856
2	15	54	Priodontes maximus	667	4	6.56856
2	15	54	Tapirus terrestris	9000	4	6.56856
2	15	54	Tayassu pecari	9000	4	6.56856
2	15	54	Tinamus spp	5000	4	6.56856
2	17	55	Alouatta spp	417	18	6.0223
2	17	55	Ateles spp	4000	18	6.0223
2	17	55	Chelonoidis spp	2000	18	6.0223
2	17	55	Cuniculus paca	417	18	6.0223
2	17	55	Mazama americana	333	18	6.0223
2	17	55	Mazama nemorivaga	1667	18	6.0223
2	17	55	Mitu Crax spp	1667	18	6.0223
2	17	55	Myrmecophaga tridactyla	1000	18	6.0223
2	17	55	Panthera onca	2000	18	6.0223
2	17	55	Pecari tajacu	2000	18	6.0223
2	17	55	Priodontes maximus	833	18	6.0223
2	17	55	Puma concolor	1667	18	6.0223
2	17	55	Tapirus terrestris	1333	18	6.0223
2	17	55	Tayassu pecari	4000	18	6.0223
2	17	55	Tinamus spp	333	18	6.0223
2	18	56	Alouatta spp	2500	8	3.95007
2	18	56	Ateles spp	1667	8	3.95007
2	18	56	Chelonoidis spp	4000	8	3.95007
2	18	56	Cuniculus paca	2000	8	3.95007
2	18	56	Mazama americana	2000	8	3.95007
2	18	56	Mazama nemorivaga	2000	8	3.95007
2	18	56	Mitu Crax spp	2000	8	3.95007
2	18	56	Myrmecophaga tridactyla	4000	8	3.95007
2	18	56	Panthera onca	67	8	3.95007
2	18	56	Pecari tajacu	67	8	3.95007
2	18	56	Priodontes maximus	2000	8	3.95007
2	18	56	Puma concolor	4500	8	3.95007
2	18	56	Tapirus terrestris	19000	8	3.95007
2	18	56	Tayassu pecari	24000	8	3.95007
2	18	56	Tinamus spp	9000	8	3.95007
2	18	57	Alouatta spp	200	8	3.95007
2	18	57	Ateles spp	1000	8	3.95007
2	18	57	Chelonoidis spp	2000	8	3.95007
2	18	57	Cuniculus paca	667	8	3.95007
2	18	57	Mazama americana	667	8	3.95007
2	18	57	Mazama nemorivaga	667	8	3.95007
2	18	57	Mitu Crax spp	667	8	3.95007
2	18	57	Myrmecophaga tridactyla	4000	8	3.95007
2	18	57	Panthera onca	333	8	3.95007
2	18	57	Pecari tajacu	333	8	3.95007
2	18	57	Priodontes maximus	1000	8	3.95007
2	18	57	Puma concolor	333	8	3.95007
2	18	57	Tapirus terrestris	2000	8	3.95007
2	18	57	Tayassu pecari	6000	8	3.95007
2	18	57	Tinamus spp	1000	8	3.95007
2	21	58	Alouatta spp	32000	11	8.69836
2	21	58	Ateles spp	32000	11	8.69836
2	21	58	Chelonoidis spp	5667	11	8.69836
2	21	58	Mazama americana	200	11	8.69836
2	21	58	Panthera onca	1000	11	8.69836
2	21	58	Pecari tajacu	667	11	8.69836
2	21	58	Tapirus terrestris	667	11	8.69836
2	21	58	Tinamus spp	1000	11	8.69836
2	23	59	Alouatta spp	533	12	5.50467
2	23	59	Ateles spp	3600	12	5.50467
2	23	59	Chelonoidis spp	1017	12	5.50467
2	23	59	Cuniculus paca	267	12	5.50467
2	23	59	Mazama americana	800	12	5.50467
2	23	59	Mazama nemorivaga	800	12	5.50467
2	23	59	Mitu Crax spp	133	12	5.50467
2	23	59	Myrmecophaga tridactyla	400	12	5.50467
2	23	59	Panthera onca	1400	12	5.50467
2	23	59	Pecari tajacu	200	12	5.50467
2	23	59	Priodontes maximus	267	12	5.50467
2	23	59	Tapirus terrestris	800	12	5.50467
2	23	59	Tayassu pecari	2400	12	5.50467
2	23	59	Tinamus spp	300	12	5.50467
2	24	60	Alouatta spp	667	18	2.37772
2	24	60	Ateles spp	6000	18	2.37772
2	24	60	Chelonoidis spp	6000	18	2.37772
2	24	60	Cuniculus paca	333	18	2.37772
2	24	60	Mazama americana	2000	18	2.37772
2	24	60	Mazama nemorivaga	2000	18	2.37772
2	24	60	Mitu Crax spp	2000	18	2.37772
2	24	60	Myrmecophaga tridactyla	4000	18	2.37772
2	24	60	Panthera onca	2000	18	2.37772
2	24	60	Pecari tajacu	4000	18	2.37772
2	24	60	Priodontes maximus	4000	18	2.37772
2	24	60	Puma concolor	2000	18	2.37772
2	24	60	Tapirus terrestris	4000	18	2.37772
2	24	60	Tayassu pecari	12000	18	2.37772
2	24	60	Tinamus spp	667	18	2.37772
2	26	61	Alouatta spp	3000	15	1.55259
2	26	61	Ateles spp	1500	15	1.55259
2	26	61	Chelonoidis spp	333	15	1.55259
2	26	61	Cuniculus paca	667	15	1.55259
2	26	61	Mazama americana	333	15	1.55259
2	26	61	Mazama nemorivaga	333	15	1.55259
2	26	61	Mitu Crax spp	2000	15	1.55259
2	26	61	Myrmecophaga tridactyla	1333	15	1.55259
2	26	61	Panthera onca	667	15	1.55259
2	26	61	Pecari tajacu	667	15	1.55259
2	26	61	Priodontes maximus	333	15	1.55259
2	26	61	Puma concolor	667	15	1.55259
2	26	61	Tapirus terrestris	1333	15	1.55259
2	26	61	Tinamus spp	533	15	1.55259
2	28	62	Alouatta spp	333	13	14.036
2	28	62	Ateles spp	2708	13	14.036
2	28	62	Chelonoidis spp	1000	13	14.036
2	28	62	Cuniculus paca	333	13	14.036
2	28	62	Mazama americana	333	13	14.036
2	28	62	Mazama nemorivaga	12000	13	14.036
2	28	62	Myrmecophaga tridactyla	1333	13	14.036
2	28	62	Panthera onca	7000	13	14.036
2	28	62	Pecari tajacu	2000	13	14.036
2	28	62	Priodontes maximus	2667	13	14.036
2	28	62	Puma concolor	2000	13	14.036
2	28	62	Tapirus terrestris	4000	13	14.036
2	28	62	Tayassu pecari	5000	13	14.036
2	28	62	Tinamus spp	2000	13	14.036
2	29	63	Alouatta spp	333	12	6.11969
2	29	63	Ateles spp	1000	12	6.11969
2	29	63	Chelonoidis spp	2667	12	6.11969
2	29	63	Cuniculus paca	167	12	6.11969
2	29	63	Mazama americana	333	12	6.11969
2	29	63	Mazama nemorivaga	500	12	6.11969
2	29	63	Mitu Crax spp	500	12	6.11969
2	29	63	Myrmecophaga tridactyla	1333	12	6.11969
2	29	63	Panthera onca	1167	12	6.11969
2	29	63	Pecari tajacu	667	12	6.11969
2	29	63	Priodontes maximus	333	12	6.11969
2	29	63	Puma concolor	2000	12	6.11969
2	29	63	Tapirus terrestris	750	12	6.11969
2	29	63	Tinamus spp	333	12	6.11969
2	33	64	Alouatta spp	1000	16	6.45266
2	33	64	Ateles spp	4000	16	6.45266
2	33	64	Chelonoidis spp	1333	16	6.45266
2	33	64	Cuniculus paca	67	16	6.45266
2	33	64	Mazama americana	333	16	6.45266
2	33	64	Mitu Crax spp	417	16	6.45266
2	33	64	Pecari tajacu	1333	16	6.45266
2	33	64	Puma concolor	1333	16	6.45266
2	33	64	Tapirus terrestris	2000	16	6.45266
2	33	64	Tayassu pecari	667	16	6.45266
2	33	64	Tinamus spp	4000	16	6.45266
2	40	65	Alouatta spp	833	15	7.77335
2	40	65	Ateles spp	6000	15	7.77335
2	40	65	Chelonoidis spp	1333	15	7.77335
2	40	65	Cuniculus paca	333	15	7.77335
2	40	65	Mazama americana	400	15	7.77335
2	40	65	Mazama nemorivaga	16000	15	7.77335
2	40	65	Mitu Crax spp	1000	15	7.77335
2	40	65	Myrmecophaga tridactyla	40000	15	7.77335
2	40	65	Panthera onca	1000	15	7.77335
2	40	65	Pecari tajacu	9000	15	7.77335
2	40	65	Priodontes maximus	6000	15	7.77335
2	40	65	Puma concolor	8000	15	7.77335
2	40	65	Tapirus terrestris	20000	15	7.77335
2	40	65	Tinamus spp	2000	15	7.77335
2	42	66	Alouatta spp	6167	20	5.11873
2	42	66	Ateles spp	4000	20	5.11873
2	42	66	Chelonoidis spp	12000	20	5.11873
2	42	66	Cuniculus paca	12000	20	5.11873
2	42	66	Mazama americana	2000	20	5.11873
2	42	66	Mitu Crax spp	8000	20	5.11873
2	42	66	Myrmecophaga tridactyla	32000	20	5.11873
2	42	66	Panthera onca	2000	20	5.11873
2	42	66	Pecari tajacu	2000	20	5.11873
2	42	66	Puma concolor	267	20	5.11873
2	42	66	Tapirus terrestris	267	20	5.11873
2	42	66	Tayassu pecari	12000	20	5.11873
2	42	66	Tinamus spp	4000	20	5.11873
2	43	67	Alouatta spp	300	2	9.03572
2	43	67	Ateles spp	300	2	9.03572
2	43	67	Chelonoidis spp	3000	2	9.03572
2	43	67	Cuniculus paca	200	2	9.03572
2	43	67	Mazama americana	333	2	9.03572
2	43	67	Mazama nemorivaga	32000	2	9.03572
2	43	67	Myrmecophaga tridactyla	1333	2	9.03572
2	43	67	Panthera onca	67	2	9.03572
2	43	67	Pecari tajacu	333	2	9.03572
2	43	67	Priodontes maximus	1000	2	9.03572
2	43	67	Tinamus spp	100	2	9.03572
2	44	68	Alouatta spp	750	4	7.13797
2	44	68	Ateles spp	9000	4	7.13797
2	44	68	Chelonoidis spp	10000	4	7.13797
2	44	68	Cuniculus paca	333	4	7.13797
2	44	68	Mazama americana	1000	4	7.13797
2	44	68	Mitu Crax spp	200	4	7.13797
2	44	68	Panthera onca	2250	4	7.13797
2	44	68	Pecari tajacu	233	4	7.13797
2	44	68	Tayassu pecari	1667	4	7.13797
2	44	68	Tinamus spp	333	4	7.13797
2	45	69	Alouatta spp	667	6	4.561
2	45	69	Ateles spp	6500	6	4.561
2	45	69	Tapirus terrestris	333	6	4.561
2	45	69	Tayassu pecari	160000	6	4.561
2	47	70	Alouatta spp	4000	96	4.5433
2	47	70	Ateles spp	16000	96	4.5433
2	47	70	Chelonoidis spp	16000	96	4.5433
2	47	70	Cuniculus paca	2000	96	4.5433
2	47	70	Mazama americana	3000	96	4.5433
2	47	70	Mitu Crax spp	16000	96	4.5433
2	47	70	Myrmecophaga tridactyla	64000	96	4.5433
2	47	70	Panthera onca	14000	96	4.5433
2	47	70	Pecari tajacu	8000	96	4.5433
2	47	70	Puma concolor	14000	96	4.5433
2	47	70	Tapirus terrestris	12000	96	4.5433
2	47	70	Tayassu pecari	108000	96	4.5433
2	47	70	Tinamus spp	4000	96	4.5433
2	50	71	Alouatta spp	1500	1	4.90018
2	50	71	Ateles spp	2000	1	4.90018
2	50	71	Chelonoidis spp	6000	1	4.90018
2	50	71	Cuniculus paca	667	1	4.90018
2	50	71	Mazama americana	200	1	4.90018
2	50	71	Mazama nemorivaga	200	1	4.90018
2	50	71	Mitu Crax spp	667	1	4.90018
2	50	71	Panthera onca	1333	1	4.90018
2	50	71	Pecari tajacu	667	1	4.90018
2	50	71	Priodontes maximus	3000	1	4.90018
2	50	71	Puma concolor	2500	1	4.90018
2	50	71	Tapirus terrestris	67	1	4.90018
2	50	71	Tinamus spp	833	1	4.90018
2	52	72	Alouatta spp	333	11	4.36283
2	52	72	Ateles spp	1667	11	4.36283
2	52	72	Chelonoidis spp	1667	11	4.36283
2	52	72	Cuniculus paca	333	11	4.36283
2	52	72	Mazama americana	367	11	4.36283
2	52	72	Mazama nemorivaga	333	11	4.36283
2	52	72	Mitu Crax spp	667	11	4.36283
2	52	72	Myrmecophaga tridactyla	667	11	4.36283
2	52	72	Panthera onca	8000	11	4.36283
2	52	72	Pecari tajacu	4000	11	4.36283
2	52	72	Priodontes maximus	1667	11	4.36283
2	52	72	Puma concolor	200	11	4.36283
2	52	72	Tapirus terrestris	9000	11	4.36283
2	52	72	Tayassu pecari	12000	11	4.36283
2	52	72	Tinamus spp	333	11	4.36283
2	53	73	Alouatta spp	2208	28	5.57091
2	53	73	Ateles spp	2500	28	5.57091
2	53	73	Chelonoidis spp	14000	28	5.57091
2	53	73	Cuniculus paca	667	28	5.57091
2	53	73	Mazama americana	13000	28	5.57091
2	53	73	Mazama nemorivaga	16000	28	5.57091
2	53	73	Mitu Crax spp	1000	28	5.57091
2	53	73	Myrmecophaga tridactyla	333	28	5.57091
2	53	73	Panthera onca	10000	28	5.57091
2	53	73	Pecari tajacu	1333	28	5.57091
2	53	73	Tapirus terrestris	2000	28	5.57091
2	53	73	Tayassu pecari	8000	28	5.57091
2	53	73	Tinamus spp	1533	28	5.57091
2	55	74	Alouatta spp	5000	17	1.81075
2	55	74	Ateles spp	8000	17	1.81075
2	55	74	Cuniculus paca	2667	17	1.81075
2	55	74	Mazama americana	1333	17	1.81075
2	55	74	Mazama nemorivaga	1333	17	1.81075
2	55	74	Panthera onca	4000	17	1.81075
2	55	74	Pecari tajacu	1667	17	1.81075
2	55	74	Priodontes maximus	500	17	1.81075
2	55	74	Puma concolor	3667	17	1.81075
2	55	74	Tayassu pecari	8000	17	1.81075
